# Supplementary material for: When giant coronary aneurysms masquerade as cardiac masses
Source: Eur Heart J Case Rep. 2026 Jul 30;10(7):ytag547. doi: 10.1093/ehjcr/ytag547 (PMC13422625; doi:10.1093/ehjcr/ytag547)
Supplement: ytag547_Supplementary_Data [file ytag547_supplementary_data.zip]

Archive with 2 entries (2 files):
- online video 1.mp4
- online video 2.mp4
